# Supplementary material for: Lipid droplet‐dependent fatty acid metabolism controls the immune suppressive phenotype of tumor‐associated macrophages
Source: EMBO Mol Med. 2019 Oct 10;11(11):e10698. doi: 10.15252/emmm.201910698 (PMC6835560; doi:10.15252/emmm.201910698)
Supplement: Supplementary file 3 — Source Data for Figure 2 [file EMMM-11-e10698-s002.xlsx]

## Sheet: 2A
	2A	Time (minutes)	Con	Con	Con	Con	Con	Con	Oleate	Oleate	Oleate	Oleate	Oleate	Oleate	Stearate	Stearate	Stearate	Stearate	Stearate	Stearate
		1.413	70.5133	64.581	63.8554	53.0321	50.8704	64.1438	107.272	113.792	114.305	105.339	103.722	100.804	75.4157	63.4294	58.8169	58.3649	68.7582	73.3754
		7.99092	66.2998	59.2976	59.7214	48.584	46.1427	58.6822	99.8546	105.252	105.736	96.6093	95.734	96.0424	73.2339	60	55.0206	55.595	64.7853	67.2872
		14.5808	65.9016	57.7321	57.8808	47.8862	44.437	58.0691	97.2432	102.458	103.144	93.9589	92.9122	94.1555	74.4075	59.0076	53.7482	55.4277	63.5256	66.344
		21.2557	33.0684	26.3685	27.1106	23.4494	19.877	23.8922	44.6693	47.3937	44.651	40.7786	36.1056	36.7189	40.409	25.9138	23.5594	26.9672	27.2922	28.0935
		27.8164	33.1575	25.0166	26.5486	22.3235	18.6775	26.3114	43.3187	46.0818	44.5228	40.3417	35.0709	38.9205	41.1373	23.891	22.4585	26.0385	26.9395	27.7759
		34.3827	33.7592	24.7621	25.8183	21.6001	18.3753	26.5416	41.9753	46.8837	43.6314	38.9387	34.3944	36.8226	39.792	23.4947	22.0722	24.7162	27.1077	27.2152
		41.019	172.924	136.676	179.413	123.229	109.955	130.059	257.309	215.815	231.416	214.083	204.976	238.729	139.575	97.0225	82.7579	85.3371	86.6229	127.823
		47.579	161.593	147.072	161.325	100.246	92.5227	107.895	185.304	161.069	193.661	162.235	158.414	199.946	108.208	73.0847	66.8475	81.212	82.575	110.042
		54.1515	174.796	161.461	172.418	112.356	110.606	120.142	164.103	157.561	169.337	151.585	148.237	169.469	101.053	73.5827	70.3136	82.2807	92.5696	112.8
		60.8189	26.2579	20.1041	20.0059	17.6299	13.5701	21.3228	31.3993	36.4896	30.4821	30.0183	24.0289	27.1245	30.6135	13.0307	12.8256	14.7061	14.2531	15.6127
		67.4172	25.2009	19.3103	19.9543	16.6035	13.4033	21.0971	29.2793	35.2778	31.1282	29.386	23.4454	25.6935	30.1077	14.089	12.9116	14.1728	15.8707	16.704
		73.7605	24.0317	18.0804	19.0894	16.4673	11.7456	20.2499	28.1116	34.6865	29.8474	27.8275	22.146	25.9646	28.2671	12.4676	12.4627	13.4235	14.949	15.3374
	2B		Con	Con	Con	Con	Con	Con	Oleate	Oleate	Oleate	Oleate	Oleate	Oleate	Stearate	Stearate	Stearate	Stearate	Stearate	Stearate
	basal respiration		65.9016	57.7321	57.8808	47.8862	44.437	58.0691	97.2432	102.458	103.144	93.9589	92.9122	94.1555	74.4075	59.0076	53.7482	55.4277	63.5256	66.344
	basal ECAR		21.624	20.5039	22.0198	18.0057	21.863	19.2436	19.6481	23.5309	21.1688	20.7859	24.5514	20.5707	16.6271	17.7052	14.9372	15.7666	18.4544	19.4918
	spare respiratory capacity		107.023	78.9436	121.532	75.3429	65.5179	71.9897	160.066	113.357	128.272	120.125	112.064	144.573	65.1673	38.0149	29.0097	29.9094	23.0972	61.4785
	proton leak		14.1576	10.9528	11.5222	9.49609	9.34342	8.38998	20.9455	18.8684	22.3511	17.8488	19.9761	18.6618	13.0596	13.0686	11.6131	13.8529	14.4755	14.6582
	ATP production		32.8332	32.97	32.0625	26.2861	26.0618	34.1769	55.2679	56.376	59.513	55.0202	58.5177	57.4365	34.6155	35.5129	31.676	30.7115	36.5861	39.1287
	maximal respiration		154.013	122.866	165.117	111.125	100.923	114.557	236.279	188.601	210.136	192.994	190.558	220.672	112.842	86.5963	72.2989	74.4739	74.1589	115.265
	2C	Time (minutes)	Con	Con	Con	Con	Con	Con+ETO	Con+ETO	Con+ETO	Con+ETO	Con+ETO	Oleate	Oleate	Oleate	Oleate	Oleate	Oleate+ETO	Oleate+ETO	Oleate+ETO	Oleate+ETO	Oleate+ETO
		1.41368	75.569	95.1702	100.74	93.4144	96.5404	54.0646	68.0709	81.0002	83.8617	48.0316	144.818	143.808	212.391	202.512	184.874	115.507	151.436	174.645	177.515	136.376
		7.95742	71.2473	84.1657	90.7705	84.6946	89.4402	49.9411	62.603	73.618	77.8547	41.4922	136.558	131.446	201.21	188.739	175.527	108.459	140.965	162.896	164.532	133.876
		14.5074	70.061	82.5521	87.3718	82.0089	86.389	48.6417	60.2066	70.8129	74.8094	39.8105	133.62	127.651	197.691	184.623	171.884	106.212	137.084	158.738	160.792	131.954
		21.1538	28.4606	29.7555	31.5892	35.0361	39.1284	22.977	27.2487	30.6781	38.3188	17.4695	51.3201	60.9336	74.0434	72.884	67.4321	44.761	59.6024	64.1229	68.4752	54.0757
		27.7243	30.7437	31.1791	33.9682	35.4144	40.2904	24.0759	27.5324	31.6983	38.3008	18.1489	52.1267	58.6866	78.1154	74.6149	69.9019	47.0507	62.4184	66.7393	71.0636	59.1709
		34.3171	30.6504	30.6002	32.8865	36.1146	39.5219	23.7674	28.1445	32.093	38.2257	17.671	52.871	57.9876	79.9272	75.0351	69.5555	47.443	63.2629	68.7272	72.7627	59.8756
		40.9583	184.827	242.792	264.437	254.5	245.552	130.081	163.99	207.022	201.355	110.743	429.305	471.718	604.295	584.426	512.589	277.907	375.568	448.467	463.664	355.211
		47.5112	225.902	275.834	288.806	281.706	267.634	138.526	176.412	214.418	220.369	113.598	497.828	526.773	644.626	614.001	579.133	299.786	394.745	479.831	495.813	351.923
		54.0953	236.356	291.288	306.725	293.867	290.412	137.241	176.063	216.725	224.784	113.342	534.194	553.315	542.783	519.199	581.806	297.04	396.699	487.454	499.088	370.744
		60.7571	23.1494	19.9372	17.4922	25.3909	29.3152	14.8112	16.3228	24.4407	26.6494	11.884	34.3833	30.7445	51.8479	48.2849	46.5067	24.5952	34.1991	41.1086	45.2184	36.8418
		67.3278	25.6129	22.0401	22.1373	27.4803	31.1365	15.4243	17.7047	25.5648	27.8097	12.7531	39.5534	40.8093	59.9526	56.4067	53.3639	28.5326	37.3561	47.521	50.5793	42.6686
		73.9281	25.3805	22.9715	21.2313	27.8886	31.8062	15.3825	17.8948	25.4961	27.7613	12.0439	42.2281	44.0864	61.3254	59.033	55.3656	29.5149	48.0558	47.5299	52.3235	44.203
	2D		Con	Con	Con	Con	Con	Con+Eto	Con+Eto	Con+Eto	Con+Eto	Con+Eto	Oleate	Oleate	Oleate	Oleate	Oleate	Oleate+Eto	Oleate+Eto	Oleate+Eto	Oleate+Eto	Oleate+Eto
	basal respiration		44.6805	59.5806	66.1405	54.1202	54.5828	33.2593	42.3118	45.3168	47.0481	27.7666	91.3921	83.5649	136.366	125.59	116.518	76.6972	89.0282	111.208	108.469	87.7514
	basal ECAR		17.2262	14.506	25.8918	20.1852	15.6209	12.6855	13.9306	11.0014	14.7446	7.33333	21.336	27.2698	8.94902	15.8711	11.1787	12.9412	10.6898	6.73847	9.60713	4.40588
	spare respiratory capacity		166.295	208.736	219.353	211.858	204.023	88.5993	115.856	145.912	149.974	73.5314	400.574	425.664	345.092	334.576	409.922	190.828	259.615	328.716	338.296	238.79
	proton leak		5.26991	7.62879	11.6552	8.2259	7.71576	8.38495	10.2497	6.59687	10.4644	5.62704	10.6429	13.9012	18.6017	16.0021	14.1899	17.9281	15.2071	21.1973	20.4393	15.6726
	ATP production		39.4106	51.9518	54.4853	45.8943	46.867	24.8743	32.062	38.7199	36.5836	22.1395	80.7492		117.764	109.588	102.328	58.7691	73.8211	90.0107	88.0294	72.0788
	maximal respiration		210.976	268.317	285.494	265.979	258.606	121.859	158.168	191.229	197.022	101.298	491.966	509.229	481.457	460.166	526.44	267.525	348.644	439.925	446.764	326.541
	2F
			Eto-	Eto-	Eto-	Eto-	Eto-	Eto-	Eto-	Eto+	Eto+	Eto+	Eto+	Eto+	Eto+	Eto+
	CD206	Con	35.5	42.5	33.5	25.3	26.5			29.7	28.2	37	20.1	22
		Oleate	56.6	52.5	54.6	55.8	67.6	45.7	41.6	37.2	29.9	36	34.6	42	26.4	20.1
		Stearate	31.4	31.8	51	33.8	28.5			21	20.3	18.7	22.1	21.9
	CD38	Con	2350	2651	3361	2745			2480	2500	3122	3063
		Oleate	8206	7878	7735	7650	6657	6328	4186	3801	4014	4266	4636	4486
		Stearate	1589	1635	2791	2635			1488	1476	2632	2754
	CD73	Con	609	666					685	688
		Oleate	1696	1596	1474	1526			1082	1140	1126	1118
		Stearate	166	184					83.6	91.3
	2H		Eto-	Eto-	Eto-	Eto-	Eto-	Eto-	Eto-	Eto+	Eto+	Eto+	Eto+	Eto+	Eto+	Eto+
		Con	70.8	53.9	61.9	67	82.4	83.4	73.8	80.1	79.5	56.6	38.2	88.8	83.2	80.5
		Oleate	63	38.6	22.5	61.2	51.5	46.9		51.8	76.8	81.5	42.7	59.9	58.6	65.9
		Stearate	84.6	81.9	87	86.4				91.4	91.8	93.4	91.3
	2I		Eto-	Eto-	Eto-	Eto-	Eto+	Eto+	Eto+	Eto+
		Con	13.1623	13.1157	14.7309	13.5195	15.2279	12.9138	15.7871	14.9018
		Oleate	17.6818	16.6568	18.8467	19.9028	13.2866	12.3858	11.8111	15.3522
		Stearate	15.7249	14.234	14.4203	14.1563	6.46845	5.6919	4.77557	5.36575
